# Supplementary material for: Minimal changes in microbial abundances and diversity over 7 years of emplacement for modules of compacted bentonite exposed to natural groundwater
Source: Appl Environ Microbiol. 2025 Feb 25;91(3):e01950-24. doi: 10.1128/aem.01950-24 (PMC11921334; doi:10.1128/aem.01950-24)
Supplement: Table S2 — Spearman correlation P values. [file aem.01950-24-s0002.xlsx]

## Sheet: pval_corr_table (2)
	Supplemental Table 2. p values for each Spearman correlation shown indicated in Figure S1. p ≤0.05 are statistically significant and are in white boxes; p>0.05 are NOT significant and are in yellow boxes.
	MX6	MX6, replicate	MX7	MX7, replicate	Year 1 Inner layer, S1, 1.25 g cm-3	Year 1 Inner layer, S1, 1.25 g cm-3, replicate	Year 1 Inner layer, S5, 1.25 g cm-3	Year 1 Inner layer, S5, 1.25 g cm-3, replicate	Year 1 Outer layer, S1, 1.25 g cm-3	Year 1 Outer layer, S1, 1.25 g cm-3, replicate	Year 1 Outer layer, S5, 1.25 g cm-3, replicate	Year 1 Inner layer, S1, 1.5 g cm-3	Year 1 Inner layer, S1, 1.5 g cm-3, replicate	Year 1 Inner layer, S5, 1.5 g cm-3	Year 1 Inner layer, S5, 1.5 g cm-3, replicate	Year 1 Outer layer, S1, 1.5 g cm-3	Year 1 Outer layer, S1, 1.5 g cm-3, replicate	Year 1 Outer layer, S5, 1.5 g cm-3, replicate	Year 5 Inner layer, S1, 1.25 g cm-3	Year 5 Inner layer, S5, 1.25 g cm-3	Year 5 Outer layer, S1, 1.25 g cm-3	Year 5 Outer layer, S5, 1.25 g cm-3	Year 5 Inner layer, S1, 1.5 g cm-3	Year 5 Inner layer, S5, 1.5 g cm-3	Year 5 Outer layer, S1, 1.5 g cm-3	Year 5 Outer layer, S5, 1.5 g cm-3	Year 7 Inner layer, S1, 1.25 g cm-3	Year 7 Inner layer, S2, 1.25 g cm-3	Year 7 Inner layer, S4, 1.25 g cm-3	Year 7 Inner layer, S5, 1.25 g cm-3	Year 7 Outer layer, S1, 1.25 g cm-3	Year 7 Outer layer, S2, 1.25 g cm-3	Year 7 Outer layer, S3, 1.25 g cm-3	Year 7 Outer layer, S4, 1.25 g cm-3	Year 7 Outer layer, S5, 1.25 g cm-3	Year 7 Inner layer, S1, 1.5 g cm-3	Year 7 Inner layer, S2, 1.5 g cm-3	Year 7 Inner layer, S3, 1.5 g cm-3	Year 7 Inner layer, S4, 1.5 g cm-3	Year 7 Inner layer, S5, 1.5 g cm-3	Year 7 Outer layer, S1, 1.5 g cm-3	Year 7 Outer layer, S3, 1.5 g cm-3	Year 7 Outer layer, S4, 1.5 g cm-3	Year 7 Outer layer, S5, 1.5 g cm-3
MX6	NA	0.093032	6.54e-11	0.0010571	0.00031404	1.39e-06	0.00029981	3.26e-07	2.62e-05	7.38e-06	6.38e-12	0.001557	3.79e-08	2.8e-06	5.24e-10	0.0033737	7.11e-12	2.13e-13	0.00073925	0.00073257	0.0025923	0.000278	0.0050477	0.03093	0.019999	0.00114	5.04e-05	0.039098	0.23036	0.0036204	0.00071637	0.077376	0.063446	0.0679	8.66e-05	0.0016779	0.0026282	0.004689	0.062418	0.0019538	0.0079888	0.077123	0.079259	0.0010081
MX6, replicate	0.093032	NA	0.0022943	4.74e-06	5.52e-08	0.021306	5.38e-08	0.011106	8.48e-07	0.060013	0.10134	4.67e-11	0.0066902	2.28e-06	0.0059828	1.29e-10	0.034185	0.00184	9.51e-10	9.4e-10	0.00017831	0.00060153	0.0040933	0.0028537	0.0052624	0.0051837	0.00037	8.47e-11	1.4e-07	0.000563	1.19e-05	0.00142	3.3e-05	4.5e-06	0.00019036	0.0001507	0.00017043	0.001934	2.05e-10	0.0019834	0.00015058	9.27e-05	1.97e-05	4.84e-06
MX7	6.54e-11	0.0022943	NA	7.53e-08	2.27e-09	1.89e-11	2.02e-09	3.49e-12	9.98e-12	6.61e-09	6.66e-15	2.17e-06	4.21e-11	1.06e-06	4.05e-12	1.84e-06	8.88e-16	1.87e-14	0.0067273	0.000244	1.01e-05	1.72e-05	0.010355	0.0033777	0.01025	0.000396	5.33e-07	0.0057329	0.00694	4e-05	6.69e-05	0.00045474	0.00035779	0.00102	1.27e-06	3.45e-05	3.16e-05	0.00012645	0.013349	6.21e-05	0.00066357	0.0023629	0.0046066	3.43e-05
MX7, replicate	0.0010571	4.74e-06	7.53e-08	NA	3.37e-10	5.27e-06	3.19e-10	1.96e-07	3.19e-11	0.00016993	4.24e-06	2.57e-08	1.09e-06	1.25e-06	2.03e-07	3.66e-08	3.99e-07	1.93e-07	0.00059258	0.0005	2.67e-05	4.94e-06	0.0016695	0.00097509	0.059375	5.74e-05	1.24e-06	0.000278	5.29e-08	0.000126	2.23e-05	1.6e-12	7.07e-11	2.8e-11	4.76e-07	1.42e-05	6.06e-10	2.2e-05	5.67e-11	1.66e-05	0.0003933	8.1e-11	1.94e-07	7.16e-05
Year 1 Inner layer, S1, 1.25 g cm-3	0.00031404	5.52e-08	2.27e-09	3.37e-10	NA	4.88e-07	7.98e-11	1.35e-07	3.57e-08	6.67e-06	8.37e-06	7.1e-09	4.41e-08	4.43e-06	6.43e-07	7.44e-07	2.73e-06	7.58e-08	6.35e-08	1.97e-08	1.15e-06	1.29e-06	0.00042669	0.00011643	0.010498	2.55e-06	7.34e-08	3.49e-07	0.000455	2.97e-06	2.54e-06	7.65e-05	8.89e-05	6.75e-05	3.07e-07	7.29e-06	1.52e-05	1.82e-05	0.00020024	6.33e-06	5.19e-05	0.00070084	0.0033382	9.69e-07
Year 1 Inner layer, S1, 1.25 g cm-3, replicate	1.39e-06	0.021306	1.89e-11	5.27e-06	4.88e-07	NA	4.35e-07	2.12e-16	5.08e-09	9.92e-12	6.19e-13	1.43e-05	3.28e-07	1.81e-05	4.44e-16	2.64e-05	2.14e-08	5.51e-11	0.018863	0.012844	0.00071102	0.000224	0.03497	0.0088375	0.20878	0.000262	1.96e-07	0.058778	0.0673	1.22e-05	0.00038066	0.0029317	0.00346	0.00641	7.78e-06	1.64e-05	0.00027703	1.38e-05	0.047037	1.78e-05	0.0001977	0.0025572	0.019603	0.00098474
Year 1 Inner layer, S5, 1.25 g cm-3	0.00029981	5.38e-08	2.02e-09	3.19e-10	7.45e-08	4.35e-07	NA	1.19e-07	4e-09	5.92e-06	7.74e-06	4.2e-08	3.7e-08	3.98e-07	5.67e-07	8.61e-12	2.41e-06	6.6e-08	6.3e-08	1.96e-08	1.23e-06	1.28e-06	0.00045351	0.00013368	0.011006	2.62e-06	7.71e-08	2.71e-07	0.000388	3.08e-06	1.93e-06	7.06e-05	8.2e-05	6.17e-05	2.99e-07	7.31e-06	1.44e-05	1.84e-05	0.00022478	6.57e-06	4.71e-05	0.00066129	0.0031283	7.58e-07
Year 1 Inner layer, S5, 1.25 g cm-3, replicate	3.26e-07	0.011106	3.49e-12	1.96e-07	1.35e-07	0.000456	1.19e-07	NA	2.11e-09	3.39e-12	9.97e-13	3.78e-06	5.67e-09	7.47e-06	4.4e-10	6.64e-06	8.12e-09	1.4e-11	0.01053	0.0078634	0.000164	1.55e-05	0.011119	0.0021784	0.097721	5.07e-05	1.23e-07	0.04069	0.0435	1.73e-06	0.00014778	0.0013463	0.0012329	0.00289	5.41e-06	1.22e-05	5.58e-05	1.71e-06	0.0092418	2.46e-06	0.00018429	0.00080437	0.012607	0.00045016
Year 1 Outer layer, S1, 1.25 g cm-3	2.62e-05	8.48e-07	9.98e-12	3.19e-11	3.12e-11	5.08e-09	1.1e-10	2.11e-09	NA	1.22e-07	5.61e-07	1.11e-15	8.46e-11	3.65e-13	1.92e-09	2.44e-15	6.29e-08	3.47e-11	1.32e-06	2.33e-06	1.57e-08	7.46e-08	0.00015875	2.37e-05	0.0066413	1.43e-07	7.81e-08	2e-05	0.000239	3.35e-06	1.23e-06	4.61e-06	6.51e-06	1.3e-05	1.09e-07	8.81e-06	3.42e-06	1.75e-05	0.00021775	1.07e-05	1.81e-05	7.44e-05	0.0011901	2.95e-07
Year 1 Outer layer, S1, 1.25 g cm-3, replicate	7.38e-06	0.060013	6.61e-09	0.00016993	6.67e-06	9.92e-12	5.92e-06	3.39e-12	1.22e-07	NA	3.51e-10	0.00010415	2e-15	0.00026	1.72e-13	0.000144	9.93e-08	1.92e-10	0.068194	0.060431	0.0012124	0.00115	0.013481	0.017675	0.31532	0.00138	2.1e-05	0.18036	0.0587	1.82e-05	0.0015957	0.0041226	0.003743	0.0223	0.00020535	0.00046686	0.0011455	6.73e-05	0.13993	0.0011698	0.00014873	0.0065959	0.029033	0.0043785
Year 1 Outer layer, S5, 1.25 g cm-3, replicate	6.38e-12	0.10134	6.66e-15	4.24e-06	8.37e-06	6.19e-13	7.74e-06	9.97e-13	5.61e-07	3.51e-10	NA	0.0006614	2.22e-15	4.65e-05	5.62e-11	0.00127	5.33e-15	3.74e-13	0.052758	0.0042999	0.005294	0.000833	0.034053	0.024594	0.074655	0.00729	1.86e-05	0.047692	0.069448	0.0013898	0.0011569	0.003615	0.002204	0.0048156	0.00022881	0.00079259	0.00019325	0.0019325	0.05567	0.0015853	0.018476	0.0047659	0.022004	0.011647
Year 1 Inner layer, S1, 1.5 g cm-3	0.001557	4.67e-11	2.17e-06	2.57e-08	1.14e-07	1.43e-05	4.78e-06	3.78e-06	1.11e-15	0.00010415	0.0006614	NA	1.09e-06	1.78e-15	8.8e-07	4.49e-11	0.00011082	1.1e-07	1.15e-10	2.35e-10	1.9e-06	3.38e-06	0.00036877	0.00018548	0.025276	2.13e-06	8.86e-08	7.81e-10	5.44e-05	1.89e-06	6.94e-09	0.00033569	0.000122	8.2e-05	2.43e-07	6.1e-06	0.00010255	1.14e-05	6.92e-05	8.66e-06	1.38e-05	0.00059921	0.0021951	2.91e-09
Year 1 Inner layer, S1, 1.5 g cm-3, replicate	3.79e-08	0.0066902	4.21e-11	1.09e-06	4.41e-08	6.72e-05	3.7e-08	9.08e-06	8.46e-11	2e-15	2.22e-15	1.09e-06	NA	3.02e-06	0	1.99e-06	3.29e-11	1.78e-15	0.0094246	0.0061257	0.00075733	0.000101	0.0031768	0.013213	0.14363	0.000258	3.33e-06	0.020865	0.0136	6.54e-05	4.72e-05	0.0014156	0.00077654	0.00163	4.97e-05	8.93e-05	0.00016811	0.00011805	0.0096941	7.28e-05	0.00027499	0.0013966	0.013895	0.00027637
Year 1 Inner layer, S5, 1.5 g cm-3	2.8e-06	2.28e-06	1.06e-06	1.25e-06	5.67e-05	1.81e-05	3.99e-06	7.47e-06	3.65e-13	0.00026018	4.65e-05	1.78e-15	3.02e-06	NA	2.27e-06	3.14e-13	7.66e-05	2.41e-07	3.34e-11	7.52e-12	2.21e-05	2.21e-05	0.0021282	0.00036955	0.02288	1.1e-05	3.35e-07	3.3e-08	0.0064	2.11e-05	1.1e-05	0.0042546	0.0031757	0.000981	1.74e-06	4.26e-05	0.00047092	0.00011177	0.00095084	2.74e-05	0.00041108	0.012494	0.028119	3.55e-07
Year 1 Inner layer, S5, 1.5 g cm-3, replicate	5.24e-10	0.0059828	4.05e-12	2.03e-07	6.43e-07	4.44e-16	5.67e-07	6.78e-17	1.92e-09	1.72e-13	0	8.8e-07	0	2.27e-06	NA	1.67e-06	4.98e-12	8.7e-07	0.0098675	0.00797	5.14e-05	5.54e-06	0.0011553	0.0007008	0.042372	7.94e-05	8.06e-09	0.018501	0.0124	3.23e-06	1.06e-05	0.00063185	0.000137	0.000564	4.59e-07	1.22e-06	1.23e-05	7.18e-06	0.0030272	7.25e-06	0.00038478	0.00021466	0.0033438	0.00013111
Year 1 Outer layer, S1, 1.5 g cm-3	0.0033737	1.29e-10	1.84e-06	3.66e-08	3.45e-06	2.64e-05	8.66e-08	6.64e-06	2.44e-15	0.00014445	0.0012722	6.99e-09	1.99e-06	3.14e-13	1.67e-06	NA	0.000105	2.71e-07	7.88e-09	2.57e-09	3.08e-06	4.26e-06	0.00058975	0.00015319	0.023833	3.65e-06	2.09e-07	1.18e-08	8.42e-05	3.12e-06	2.68e-08	0.00042428	0.00017239	0.000138	4.26e-07	1.06e-05	0.00016955	1.68e-05	0.00013408	1.35e-05	2.11e-05	0.00079395	0.0032958	7.31e-09
Year 1 Outer layer, S1, 1.5 g cm-3, replicate	7.11e-12	0.034185	8.88e-16	3.99e-07	2.73e-06	2.14e-08	2.41e-06	8.12e-09	6.29e-08	9.93e-08	5.33e-15	0.00011082	3.29e-11	7.66e-05	4.98e-12	0.000105	NA	4.44e-16	0.055671	0.0049037	0.001278	0.000103	0.0012683	0.0055897	0.02793	0.000244	2.72e-06	0.057257	0.003997	0.0015826	0.00022266	0.000217	0.00018287	0.000612	2.48e-06	5.89e-05	0.00010717	9.37e-05	0.010099	3.09e-05	0.00073886	0.0047441	0.0019089	0.00014953
Year 1 Outer layer, S5, 1.5 g cm-3, replicate	2.13e-13	0.00184	1.87e-14	1.93e-07	7.58e-08	5.51e-11	6.6e-08	1.4e-11	3.47e-11	1.92e-10	3.74e-13	1.1e-07	1.78e-15	2.41e-07	8.81e-08	2.71e-07	4.44e-16	NA	0.002972	0.0026804	1.91e-06	1.38e-07	2.55e-05	0.00013918	0.0091405	2.33e-06	1.15e-08	0.0053719	0.0082706	3.94e-06	1.39e-06	0.00034419	0.00015875	0.00055195	9.38e-09	3.35e-06	1.26e-05	8.44e-06	0.00244	5.64e-06	6.35e-05	0.00046544	0.0013724	3.58e-05
Year 5 Inner layer, S1, 1.25 g cm-3	0.00073925	9.51e-10	0.0067273	0.00059258	6.35e-08	0.018863	6.3e-08	0.01053	1.32e-06	0.068194	0.052758	1.15e-10	0.0094246	3.34e-11	0.0098675	7.88e-09	0.055671	0.002972	NA	0	0.00020913	0.00074777	0.0015068	0.010318	0.065086	0.00087024	0.000112	4.14e-09	0.0018253	0.0014	1.72e-06	0.064484	0.017363	0.0065643	0.00062266	0.00039544	0.010926	0.0051642	4.78e-05	0.0027764	0.00085928	0.065273	0.049324	2.7e-08
Year 5 Inner layer, S5, 1.25 g cm-3	0.00073257	9.4e-10	0.000244	0.0005	1.97e-08	0.012844	1.96e-08	0.0078634	2.33e-06	0.060431	0.0042999	2.35e-10	0.0061257	7.52e-12	0.00797	2.57e-09	0.0049037	0.0026804	4.51e-10	NA	0.00057502	0.00128	0.00852	0.0152	0.0181	0.00621	0.0003387	7.83e-10	0.00182	0.0027	1.31e-05	0.0591	0.020587	0.00579	0.00158	0.00104	0.0334	0.00776	0.00025897	0.00632	0.00358	0.108	0.098932	1.47e-07
Year 5 Outer layer, S1, 1.25 g cm-3	0.0025923	0.00017831	1.01e-05	2.67e-05	1.15e-06	0.00071102	1.23e-06	0.000164	1.57e-08	0.0012124	0.005294	1.9e-06	0.00075733	2.21e-05	5.14e-05	3.08e-06	0.001278	1.91e-06	0.00020913	0.00057502	NA	3.82e-09	4.19e-10	3.06e-10	6.59e-07	3.85e-12	7.37e-09	0.00093788	0.000822	1.42e-08	9.74e-05	2.85e-05	2.45e-05	0.000121	7.51e-07	3.16e-08	1.04e-06	1.37e-07	0.0028417	4.45e-08	7.56e-05	4.56e-05	0.0040357	8.17e-07
Year 5 Outer layer, S5, 1.25 g cm-3	0.000278	0.00060153	1.72e-05	4.94e-06	1.29e-06	0.000224	1.28e-06	1.55e-05	7.46e-08	0.00115	0.000833	3.38e-06	0.000101	2.21e-05	5.54e-06	4.26e-06	0.000103	1.38e-07	0.00074777	0.00128	5.6e-07	NA	2.6e-11	6.78e-11	5.84e-08	3.1e-13	1.58e-09	0.0015054	0.00189	1.03e-09	4.43e-06	1.4e-05	9.43e-06	3.95e-05	4.6e-08	3.22e-09	4.41e-07	3.05e-09	0.00044021	8.85e-10	5.35e-06	1.38e-05	0.0019619	2.15e-06
Year 5 Inner layer, S1, 1.5 g cm-3	0.0050477	0.0040933	0.010355	0.0016695	0.00042669	0.03497	0.00045351	0.011119	0.00015875	0.013481	0.034053	0.00036877	0.0031768	0.0021282	0.0011553	0.00058975	0.0012683	2.55e-05	0.0015068	0.00852	4.19e-10	2.6e-11	NA	3.91e-09	9.31e-05	1.86e-12	1.84e-06	0.028766	0.0117	1.79e-05	0.00064796	0.0037536	0.0030806	0.00533	3.06e-05	2.91e-06	0.00010834	2.17e-06	0.0055535	8.21e-07	5.77e-05	0.0075504	0.00721	0.00041562
Year 5 Inner layer, S5, 1.5 g cm-3	0.03093	0.0028537	0.0033777	0.00097509	0.00011643	0.0088375	0.00013368	0.0021784	2.37e-05	0.017675	0.024594	0.00018548	0.013213	0.00036955	0.0007008	0.00015319	0.0055897	0.00013918	0.010318	0.0152	3.06e-10	6.78e-11	3.91e-09	NA	9.12e-07	4.37e-13	1.45e-08	0.020443	0.0204	3.36e-08	0.0012698	0.0019152	0.0001046	0.000824	6.12e-07	1.51e-07	1.3e-05	1.46e-08	0.0040633	1.88e-08	0.00016629	0.00031324	0.0077509	0.0050721
Year 5 Outer layer, S1, 1.5 g cm-3	0.019999	0.0052624	0.01025	0.059375	0.010498	0.20878	0.011006	0.097721	0.0066413	0.31532	0.074655	0.025276	0.14363	0.02288	0.042372	0.023833	0.02793	0.0091405	0.065086	0.0181	6.59e-07	5.84e-08	9.31e-05	9.12e-07	NA	7.46e-06	0.0035291	0.0026805	0.049222	0.0032583	0.0055243	0.05769	0.0094405	0.007447	0.00398	0.0024783	0.0010374	0.0091113	0.015583	0.0022754	0.016906	0.01374	0.025592	0.019523
Year 5 Outer layer, S5, 1.5 g cm-3	0.00114	0.0051837	0.000396	5.74e-05	2.55e-06	0.000262	2.62e-06	5.07e-05	1.43e-07	0.00138	0.00729	2.13e-06	0.000258	1.1e-05	7.94e-05	3.65e-06	0.000244	2.33e-06	0.00087024	0.00621	3.85e-12	3.1e-13	1.86e-12	4.37e-13	7.46e-06	NA	5.58e-10	0.015921	0.0077227	6.42e-09	0.000373	9.07e-05	5.35e-05	0.00014327	2.09e-08	4.89e-07	1.22e-06	1.43e-09	0.0067351	2.59e-11	1.4e-06	0.000182	0.0010693	0.000149
Year 7 Inner layer, S1, 1.25 g cm-3	5.04e-05	0.00037	5.33e-07	1.24e-06	7.34e-08	1.96e-07	7.71e-08	1.23e-07	7.81e-08	2.1e-05	1.86e-05	8.86e-08	3.33e-06	3.35e-07	8.06e-09	2.09e-07	2.72e-06	1.15e-08	0.000112	0.0003387	7.37e-09	1.58e-09	1.84e-06	1.45e-08	0.0035291	5.58e-10	NA	0.000617	0.00012485	0	4.94e-08	9.77e-06	4.61e-07	6.01e-06	7.18e-11	0	6.35e-08	4.75e-12	0.00178	4.44e-16	3.46e-10	4.97e-06	0.00014459	4.33e-09
Year 7 Inner layer, S2, 1.25 g cm-3	0.039098	8.47e-11	0.0057329	0.000278	3.49e-07	0.058778	2.71e-07	0.04069	2e-05	0.18036	0.047692	7.81e-10	0.020865	3.3e-08	0.018501	1.18e-08	0.057257	0.0053719	4.14e-09	7.83e-10	0.00093788	0.0015054	0.028766	0.020443	0.0026805	0.015921	0.000617	NA	2.15e-06	0.000548	5.61e-06	0.00631	0.000189	8.08e-06	5.21e-05	7.66e-05	0.00202	0.0043173	1.28e-05	0.0026675	0.000112	0.00221	0.000368	3.29e-06
Year 7 Inner layer, S4, 1.25 g cm-3	0.23036	1.4e-07	0.00694	5.29e-08	0.000455	0.0673	0.000388	0.0435	0.000239	0.0587	0.069448	5.44e-05	0.0136	0.0064	0.0124	8.42e-05	0.003997	0.0082706	0.0018253	0.00182	0.000822	0.00189	0.0117	0.0204	0.049222	0.0077227	0.00012485	2.15e-06	NA	0.0023	1.21e-05	7.96e-10	1.33e-14	2.66e-15	3.02e-06	7.2e-06	1.88e-10	0.00042798	4.21e-10	0.0015794	6.15e-07	3.83e-11	1.03e-11	2.74e-07
Year 7 Inner layer, S5, 1.25 g cm-3	0.0036204	0.000563	4e-05	0.000126	2.97e-06	1.22e-05	3.08e-06	1.73e-06	3.35e-06	1.82e-05	0.0013898	1.89e-06	6.54e-05	2.11e-05	3.23e-06	3.12e-06	0.0015826	3.94e-06	0.0014	0.0027	1.42e-08	1.03e-09	1.79e-05	3.36e-08	0.0032583	6.42e-09	0	0.000548	0.0023	NA	3.32e-06	0.000818	2.54e-05	9.6e-05	2.22e-16	6.7e-14	7.73e-06	0	0.0054777	0	5.92e-11	2.56e-05	0.00091596	5.59e-06
Year 7 Outer layer, S1, 1.25 g cm-3	0.00071637	1.19e-05	6.69e-05	2.23e-05	2.54e-06	0.00038066	1.93e-06	0.00014778	1.23e-06	0.0015957	0.0011569	6.94e-09	4.72e-05	1.1e-05	1.06e-05	2.68e-08	0.00022266	1.39e-06	1.72e-06	1.31e-05	9.74e-05	4.43e-06	0.00064796	0.0012698	0.0055243	0.000373	4.94e-08	5.61e-06	1.21e-05	3.32e-06	NA	3.66e-05	3.45e-06	4.76e-05	1.35e-08	1.91e-07	1.72e-05	1.08e-05	0.000313	5.09e-05	2.36e-08	5.34e-05	0.000247	2.42e-10
Year 7 Outer layer, S2, 1.25 g cm-3	0.077376	0.00142	0.00045474	1.6e-12	7.65e-05	0.0029317	7.06e-05	0.0013463	4.61e-06	0.0041226	0.003615	0.00033569	0.0014156	0.0042546	0.00063185	0.00042428	0.000217	0.00034419	0.064484	0.0591	2.85e-05	1.4e-05	0.0037536	0.0019152	0.05769	9.07e-05	9.77e-06	0.00631	7.96e-10	0.000818	3.66e-05	NA	3.31e-10	1.29e-14	3.84e-06	6.91e-05	2.14e-11	9.75e-05	1.07e-05	0.000413	0.000111	9e-09	4.33e-12	0.000174
Year 7 Outer layer, S3, 1.25 g cm-3	0.063446	3.3e-05	0.00035779	7.07e-11	8.89e-05	0.00346	8.2e-05	0.0012329	6.51e-06	0.003743	0.002204	0.000122	0.00077654	0.0031757	0.000137	0.00017239	0.00018287	0.00015875	0.017363	0.020587	2.45e-05	9.43e-06	0.0030806	0.0001046	0.0094405	5.35e-05	4.61e-07	0.000189	1.33e-14	2.54e-05	3.45e-06	1.1e-09	NA	5.55e-09	2.4e-08	3.28e-07	1.55e-14	1.06e-05	4.61e-08	2.71e-05	8.68e-07	3.73e-08	2.22e-15	3.07e-05
Year 7 Outer layer, S4, 1.25 g cm-3	0.0679	4.5e-06	0.00102	2.8e-11	6.75e-05	0.00641	6.17e-05	0.00289	1.3e-05	0.0223	0.0048156	8.2e-05	0.00163	0.000981	0.000564	0.000138	0.000612	0.00055195	0.0065643	0.00579	0.000121	3.95e-05	0.00533	0.000824	0.007447	0.00014327	6.01e-06	8.08e-06	2.66e-15	9.6e-05	4.76e-05	1.29e-14	6.17e-11	NA	1.54e-07	9.16e-07	4.28e-13	7.92e-05	1.25e-09	6.17e-05	7.84e-06	0	0	4.45e-05
Year 7 Outer layer, S5, 1.25 g cm-3	8.66e-05	0.00019036	1.27e-06	4.76e-07	3.07e-07	7.78e-06	2.99e-07	5.41e-06	1.09e-07	0.00020535	0.00022881	2.43e-07	4.97e-05	1.74e-06	4.59e-07	4.26e-07	2.48e-06	9.38e-09	0.00062266	0.00158	7.51e-07	4.6e-08	3.06e-05	6.12e-07	0.00398	2.09e-08	6e-08	5.21e-05	3.02e-06	2.22e-16	1.35e-08	3.84e-06	2.4e-08	1.54e-07	NA	6.78e-11	8.96e-09	0	0.0001914	2.35e-14	1.33e-14	3.04e-07	4.55e-07	3.74e-08
Year 7 Inner layer, S1, 1.5 g cm-3	0.0016779	0.0001507	3.45e-05	1.42e-05	7.29e-06	1.64e-05	7.31e-06	1.22e-05	8.81e-06	0.00046686	0.00079259	6.1e-06	8.93e-05	4.26e-05	1.22e-06	1.06e-05	5.89e-05	3.35e-06	0.00039544	0.00104	3.16e-08	3.22e-09	2.91e-06	1.51e-07	0.0024783	4.89e-07	7.12e-10	7.66e-05	7.2e-06	6.64e-13	1.91e-07	6.91e-05	3.28e-07	9.16e-07	0	NA	1.45e-06	8.8e-13	0.00025227	7.78e-11	1.75e-11	1.52e-05	3.19e-05	1.47e-08
Year 7 Inner layer, S2, 1.5 g cm-3	0.0026282	0.00017043	3.16e-05	6.06e-10	1.52e-05	0.00027703	1.44e-05	5.58e-05	3.42e-06	0.0011455	0.00019325	0.00010255	0.00016811	0.00047092	1.23e-05	0.00016955	0.00010717	1.26e-05	0.010926	0.0334	1.04e-06	4.41e-07	0.00010834	1.3e-05	0.0010374	1.22e-06	6.35e-08	0.00202	1.88e-10	7.73e-06	1.72e-05	2.14e-11	1.55e-14	4.28e-13	8.96e-09	1.45e-06	NA	3.16e-06	6.76e-07	9.33e-06	3.84e-06	5.14e-10	5.08e-13	4.52e-05
Year 7 Inner layer, S3, 1.5 g cm-3	0.004689	0.001934	0.00012645	2.2e-05	1.82e-05	1.38e-05	1.84e-05	1.71e-06	1.75e-05	6.73e-05	0.0019325	1.14e-05	0.00011805	0.00011177	7.18e-06	1.68e-05	9.37e-05	8.44e-06	0.0051642	0.00776	1.37e-07	3.05e-09	2.17e-06	1.46e-08	0.0091113	1.43e-09	1.15e-12	0.0043173	0.00042798	0	1.08e-05	9.75e-05	1.06e-05	7.92e-05	0	5.44e-07	3.16e-06	NA	0.0019411	0	4.81e-12	1.51e-05	0.00023302	2.22e-06
Year 7 Inner layer, S4, 1.5 g cm-3	0.062418	2.05e-10	0.013349	5.67e-11	0.00020024	0.047037	0.00022478	0.0092418	0.00021775	0.13993	0.05567	6.92e-05	0.0096941	0.00095084	0.0030272	0.00013408	0.010099	0.00244	4.78e-05	0.00025897	0.0028417	0.00044021	0.0055535	0.0040633	0.015583	0.0067351	0.00178	1.28e-05	4.21e-10	0.0054777	0.000313	1.07e-05	4.61e-08	1.25e-09	0.0001914	0.00025227	6.76e-07	0.0019411	NA	0.0014306	0.00040155	4.04e-08	2.34e-07	0.0012512
Year 7 Inner layer, S5, 1.5 g cm-3	0.0019538	0.0019834	6.21e-05	1.66e-05	6.33e-06	1.78e-05	6.57e-06	2.46e-06	1.07e-05	0.0011698	0.0015853	8.66e-06	7.28e-05	2.74e-05	7.25e-06	1.35e-05	3.09e-05	5.64e-06	0.0027764	0.00632	4.45e-08	8.85e-10	8.21e-07	1.88e-08	0.0022754	2.59e-11	4.44e-16	0.0026675	0.0015794	0	5.09e-05	0.000413	2.71e-05	6.17e-05	2.35e-14	6.61e-13	9.33e-06	7.65e-14	0.0014306	NA	1.89e-09	0.00012351	0.0011043	2.54e-06
Year 7 Outer layer, S1, 1.5 g cm-3	0.0079888	0.00015058	0.00066357	0.0003933	5.19e-05	0.0001977	4.71e-05	0.00018429	1.81e-05	0.00014873	0.018476	1.38e-05	0.00027499	0.00041108	0.00038478	2.11e-05	0.00073886	6.35e-05	0.00085928	0.00358	7.56e-05	5.35e-06	5.77e-05	0.00016629	0.016906	1.4e-06	3.46e-10	0.000112	6.15e-07	5.92e-11	2.36e-08	0.000111	8.68e-07	7.84e-06	1.33e-14	1.75e-11	3.84e-06	7.73e-14	0.00040155	1.89e-09	NA	1.65e-05	1.96e-05	2.79e-08
Year 7 Outer layer, S3, 1.5 g cm-3	0.077123	9.27e-05	0.0023629	8.1e-11	0.00070084	0.0025572	0.00066129	0.00080437	7.44e-05	0.0065959	0.0047659	0.00059921	0.0013966	0.012494	0.00021466	0.00079395	0.0047441	0.00046544	0.065273	0.108	4.56e-05	1.38e-05	0.0075504	0.00031324	0.01374	0.000182	4.97e-06	0.00221	3.83e-11	2.56e-05	5.34e-05	5.59e-09	4.47e-09	0	3.04e-07	1.52e-05	4.89e-15	1.51e-05	4.04e-08	0.00012351	1.65e-05	NA	2.04e-14	0.00071621
Year 7 Outer layer, S4, 1.5 g cm-3	0.079259	1.97e-05	0.0046066	1.94e-07	0.0033382	0.019603	0.0031283	0.012607	0.0011901	0.029033	0.022004	0.0021951	0.013895	0.028119	0.0033438	0.0032958	0.0019089	0.0013724	0.049324	0.098932	0.0040357	0.0019619	0.00721	0.0077509	0.025592	0.0010693	0.00014459	0.000368	1.03e-11	0.00091596	0.000247	4.33e-12	2.22e-15	0	4.55e-07	3.19e-05	5.08e-13	0.00023302	2.34e-07	0.0011043	1.96e-05	2.04e-14	NA	0.0024801
Year 7 Outer layer, S5, 1.5 g cm-3	0.0010081	4.84e-06	3.43e-05	7.16e-05	9.69e-07	0.00098474	7.58e-07	0.00045016	2.95e-07	0.0043785	0.011647	2.91e-09	0.00027637	3.55e-07	0.00013111	7.31e-09	0.00014953	3.58e-05	2.7e-08	1.47e-07	8.17e-07	2.15e-06	0.00041562	0.0050721	0.019523	0.000149	4.33e-09	3.29e-06	2.74e-07	5.59e-06	2.42e-10	0.000174	3.07e-05	4.45e-05	3.74e-08	1.47e-08	4.52e-05	2.22e-06	0.0012512	2.54e-06	2.79e-08	0.00071621	0.0024801	NA
